# Supplementary material for: Glucocorticoid receptor-mediated amygdalar metaplasticity underlies adaptive modulation of fear memory by stress
Source: eLife. 2018 Jun 26;7:e34135. doi: 10.7554/eLife.34135 (PMC6019067; doi:10.7554/eLife.34135)
Supplement: Figure 2—source data 1. [file elife-34135-fig2-data1.xlsx]

## Sheet: Figure 2B
Floxed GR
GR positive	NeuN positive	GR+/NeuN+		Floxed GR	LAGRKO
249	257	96.8872		96.8872	21.6912
206	216	95.3704		95.3704	23.9544
247	263	93.9163		93.9163	25.1938
252	297	84.8485		84.8485	19.917
181	211	85.782		85.782	16.5975
197	224	87.9464		87.9464	18.5022
219	237	92.4051		92.4051	19.0299
237	262	90.458		90.458	17.6245
241	267	90.2622		90.2622	19.9187
LAGRKO
GR positive	NeuN positive	GR+/NeuN+
59	272	21.6912
63	263	23.9544
65	258	25.1938
48	241	19.917
40	241	16.5975
42	227	18.5022
51	268	19.0299
46	261	17.6245
49	246	19.9187
