# Supplementary material for: Glucocorticoid receptor-mediated amygdalar metaplasticity underlies adaptive modulation of fear memory by stress
Source: eLife. 2018 Jun 26;7:e34135. doi: 10.7554/eLife.34135 (PMC6019067; doi:10.7554/eLife.34135)
Supplement: Figure 3—source data 1. [file elife-34135-fig3-data1.xlsx]

## Sheet: Figure 3B
	1 min	2 min	3 min	4 min	5 min	6 min	7 min
Floxed GR	1.65	1.65	4.15	5.85	2.15	25.85	43.35
	2.5	6.65	38.3	40.85	52.5	50.85	53.3
	1.65	0	0	5	19.15	15.85	39.2
	0	9.15	18.3	27.5	37.5	54.2	50
	0	1.65	14.15	19.15	30.85	38.35	54.15
	0	0	1.65	30	35.85	30.85	69.2
	0	3.3	13.35	8.35	8.3	11.65	8.35
	0	3.35	8.3	1.65	10.85	20	30
	0	1.65	10.85	25.8	25	23.3	19.15
	0	4.15	16.65	20	37.5	27.5	31.65
LAGRKO	1.65	12.5	35	12.5	27.5	44.15	27.5
	0	1.65	5.8	27.5	24.2	25.8	21.65
	0	1.65	0	3.35	6.65	20.8	20
	0	2.5	3.3	5	26.65	31.65	33.3
	0	0	6.65	7.5	18.35	39.15	31.65
	0	6.65	18.35	39.15	43.3	53.35	60
	1.65	1.65	1.65	10	28.35	32.5	37.5
	0	7.5	1.65	12.5	28.35	25	23.35
	0	0	7.5	17.5	23.35	23.35	29.2
	0	0	1.65	21.65	12.5	31.65	36.65

## Sheet: Figure 3C
	Floxed GR	LAGRKO
	48.49	72.18
	82.32	73.67
	35.33	59.35
	51.01	25.99
	80	32.99
	84.32	80.01
	26.5	38
	69.33	65.83
	36.84	59.01
	39.5	69.68

## Sheet: Figure 3D
	Bin1	Bin 2	Bin 3	Bin 4	Bin 5	Bin 6	Bin 7	Bin 8	Bin 9	Bin 10	Bin 11	Bin 12		1 min			Tone (-)	Tone (+)		Floxed GR	LAGRKO
GRflox/flox	0	10	15	13.3	20	10	73.3	73.3	85	80	63.3	65	GRflox/flox	5		Floxed GR	11.3833	73.3167		73.3167	37.7833
	0	26.7	26.7	31.7	51.7	35	73.3	73.3	96.7	88.3	75	73.3		13.35			28.6333	79.9833		79.9833	6.1
	0	3.3	0	0	0	5	48.3	66.7	51.7	35	53.3	46.7		1.65			1.38333	50.2833		50.2833	25.5667
	20	26.7	31.7	21.7	23.3	6.7	56.7	68.3	56.7	63.3	56.7	13.3		23.35			21.6833	52.5		52.5	29.7167
	0	10	10	20	8.3	6.7	60	56.7	41.7	30	10	0		5			9.16667	33.0667		33.0667	14.7333
	0	0	8.3	10	13.3	8.3	76.7	78.3	83.3	80	75	58.3		0			6.65	75.2667		75.2667	32.2167
	0	6.7	3.3	6.7	6.7	0	41.7	23.3	18.3	21.7	20	15		3.35			3.9	23.3333		23.3333	16.3833
	3.3	43.3	31.7	8.3	3.3	0	65	83.3	46.7	55	21.7	3.3		23.3			14.9833	45.8333		45.8333	48.6167
	0	0	3.3	3.3	3.3	0	68.3	45	38.3	50	20	3.3		0			1.65	37.4833		37.4833	45.3
	0	15	33.3	35	38.3	15	66.7	40	30	8.3	20	10		7.5			22.7667	29.1667		29.1667	63.3333
GRflox/flox, Gic+/-	8.3	31.7	46.7	13.3	46.7	33.3	78.3	60	35	35	6.7	11.7	GRflox/flox, Gic+/-	20		LAGRKO	30	37.7833
	11.7	15	20	38.3	30	20	13.3	23.3	0	0	0	0		13.35			22.5	6.1
	0	15	0	5	3.3	6.7	56.7	41.7	41.7	8.3	5	0		7.5			5	25.5667
	0	3.3	5	6.7	0	3.3	53.3	45	50	20	3.3	6.7		1.65			3.05	29.7167
	0	0	0	11.7	8.3	0	30	40	0	11.7	0	6.7		0			3.33333	14.7333
	0	5	31.7	23.3	16.7	15	48.3	33.3	30	50	21.7	10		2.5			15.2833	32.2167
	0	28.3	3.3	5	28.3	0	41.7	28.3	25	3.3	0	0		14.15			10.8167	16.3833
	11.7	38.3	31.7	23.3	11.7	5	61.7	56.7	60	46.7	58.3	8.3		25			20.2833	48.6167
	0	25	45	15	5	6.7	60	56.7	31.7	36.7	30	56.7		12.5			16.1167	45.3
	20	16.7	13.3	13.3	0	0	58.3	70	65	36.7	75	75		18.35			10.55	63.3333
OF-GRflox/flox	0	0	0	0	0	0	30	20	0	3.3	3.3	0	OF-GRflox/flox	0
	0	0	0	0	3.3	0	65	53.3	25	53.3	83.3	66.7		0
	0	0	0	0	0	0	75	28.3	21.7	0	3.3	0		0
	0	0	0	0	0	0	71.7	46.7	25	45	51.7	0		0
	0	0	0	0	0	0	50	33.3	16.7	23.3	38.3	48.3		0
	0	0	0	0	0	0	60	60	30	13.3	3.3	8.3		0
	0	8.3	0	3.3	6.7	3.3	48.3	73.3	71.7	33.3	56.7	38.3		4.15
	0	3.3	3.3	3.3	0	0	85	81.7	60	56.7	80	20		1.65
	0	0	3.3	0	0	0	66.7	66.7	18.3	6.7	21.7	28.3		0
OF-GRflox/flox, Gic+/-	0	0	0	3.3	0	0	71.7	65	50	75	36.7	16.7	OF-GRflox/flox, Gic+/-	0
	0	0	3.3	0	0	0	40	26.7	18.3	10	18.3	3.3		0
	0	0	0	0	0	0	56.7	53.3	23.3	0	0	0		0
	0	0	3.3	0	0	0	61.7	71.7	8.3	16.7	0	3.3		0
	0	0	0	0	0	0	35	36.7	41.7	0	6.7	3.3		0
	0	0	0	0	0	0	48.3	50	53.3	28.3	0	11.7		0
	0	8.3	3.3	0	0	0	75	80	75	50	46.7	6.7		4.15
	0	3.3	6.7	8.3	3.3	1.7	63.3	78.3	53.3	41.7	15	21.7		1.65
	0	0	0	0	0	0	61.7	63.3	15	15	0	0		0
RS-GRflox/flox	6.7	0	0	0	3.3	0	11.7	5	3.3	3.3	15	5	RS-GRflox/flox	3.35
	0	0	0	0	0	0	30	16.7	0	0	0	0		0
	0	0	0	0	0	0	76.7	85	78.3	48.3	68.3	15		0
	0	0	0	0	0	0	31.7	38.3	60	30	3.3	15		0
	0	6.7	5	28.3	0	0	0	10	0	0	0	0		3.35
	6.7	0	5	0	5	0	38.3	15	0	0	0	0		3.35
	0	0	0	0	6.7	10	45	68.3	41.7	11.7	10	6.7		0
	0	0	15	0	0	0	26.7	0	0	0	0	0		0
	0	0	0	0	0	0	55	35	3.3	0	0	3.3		0
	0	0	25	6.7	0	3.3	23.3	18.3	6.7	0	0	6.7		0
	0	0	0	3.3	0	0	56.7	11.7	8.3	21.7	10	13.3		0
	0	25	20	3.3	0	0	31.7	3.3	0	0	3.3	0		12.5
	0	0	6.7	0	0	0	31.7	33.3	0	6.7	0	5		0
	0	0	0	0	0	0	30	55	50	20	3.3	0		0
RS-GRflox/flox, Gic+/-	0	0	0	0	0	5	78.3	55	40	18.3	3.3	0	RS-GRflox/flox, Gic+/-	0
	0	0	0	0	0	0	8.3	0	3.3	3.3	3.3	0		0
	0	6.7	13.3	6.7	0	0	58.3	61.7	18.3	15	0	10		3.35
	0	0	3.3	0	0	0	26.7	40	28.3	5	0	0		0
	23.3	0	0	0	0	0	3.3	0	3.3	0	0	3.3		11.65
	0	0	6.7	15	0	0	21.7	3.3	0	3.3	0	0		0
	3.3	0	21.7	31.7	3.3	3.3	61.7	35	10	0	0	0		1.65
	15	11.7	20	3.3	3.3	0	55	56.7	75	31.7	3.3	0		13.35
	0	0	0	0	3.3	6.7	61.7	58.3	26.7	13.3	6.7	0		0
	0	0	0	0	0	0	51.7	15	10	20	0	10		0

## Sheet: Figure 3E
	Floxed GR			LAGRKO
	3CSXUS-90 min	6CSXUS-90 min		3CSXUS-90 min	6CSXUS-90 min
	289.06	517.72		261.87	386.08
	250.74	442.94		352.09	527.6
	289.06	290.91		234.06	510.92
	285.97	205.01		412.04	467.04
	150.63	393.5		317.49	497.32
	214.9	381.14		321.19	521.42
		509.06			497.94
