# Supplementary material for: Glucocorticoid receptor-mediated amygdalar metaplasticity underlies adaptive modulation of fear memory by stress
Source: eLife. 2018 Jun 26;7:e34135. doi: 10.7554/eLife.34135 (PMC6019067; doi:10.7554/eLife.34135)
Supplement: Figure 4—source data 1. [file elife-34135-fig4-data1.xlsx]

## Sheet: Figure 4C
	1 min	2 min	3 min	4 min	5 min	6 min	7 min
Floxed GR-AAV-GFP	0	14.15	8.35	5.8	15.8	41.7	54.2
	0	3.3	20.85	25	25.85	25	27.5
	1.65	14.15	11.7	12.5	31.7	39.15	41.7
	4.15	10	25	23.3	37.5	37.5	50.85
	0	4.15	15	22.5	50	50.8	62.5
	0	12.5	16.65	35	41.65	36.7	45
	1.65	19.15	28.3	44.2	52.5	50.85	66.65
	0	9.2	26.65	31.7	45.8	40.8	61.65
	0	4.15	14.15	31.7	42.5	49.15	65
LAGRKO-AAV-GFP	1.65	5.8	8.35	24.2	39.15	44.15	65.85
	0	0	0	3.35	7.5	16.65	24.15
	9.15	16.65	37.5	32.5	49.15	48.35	35.85
	3.3	14.15	15.85	26.7	39.2	32.5	38.35
	0	6.65	3.35	28.35	33.35	43.35	52.5
	1.65	25	40	50.8	52.5	67.5	60
	0	0	5	8.3	16.7	25	20
	0	1.65	5	14.15	20.85	30	46.65
	0	13.3	28.35	51.7	69.15	47.5	67.5
LAGRKO-AAV-GR	2.5	11.65	19.15	35.85	45	53.3	63.35
	0	13.35	11.65	30	28.35	43.3	60.85
	0	3.35	24.2	35.8	44.2	45	45.8
	1.65	7.5	17.5	13.35	8.3	19.15	23.35
	3.35	17.5	32.5	32.5	42.5	37.5	30.85
	1.65	10	37.5	52.5	58.35	50.8	52.5
	1.65	9.15	25.85	23.3	33.35	35	54.15
	0	0	3.3	15.8	21.65	22.5	34.15
	1.65	20.8	25.8	42.5	62.5	54.15	62.5

## Sheet: Figure 4D
Floxed GR-AAV-GFP	LAGRKO-AAV-GFP	LAGRKO-AAV-GR
54.18	70.48	74
68.48	53.16	58.82
49.66	63.66	74.5
70.52	47.84	49.16
76.18	52.02	30.84
77.18	62.16	83.16
62.34	44.16	74
57.32	39.82	24.48
66.48	85.16	63.18

## Sheet: Figure 4E
	Tone (-)	Tone (+)			Floxed GR-AAV-GFP	LAGRKO-AAV-GFP	LAGRKO-AAV-GR
Floxed GR-AAV-GFP	1.13333	12.5			12.5	6.4	32.5
	25.8	43.9			43.9	8	15.5
	2.5	21.7			21.7	13.3	34.1
	2.23333	21.4			21.4	6.1	15
	1.66667	16.4			16.4	13.1	17.8
	0	27.8			27.8	6.9	54.2
	3.9	10			10	9.4	13.9
	4.7	24.7			24.7	5.6	19.4
	3.03333	15.8333			15.8	11.7	8.1
LAGRKO-AAV-GFP	1.1	6.4
	0.566667	8.03333
	19.4667	13.3333
	1.4	6.13333
	1.4	13.0667
	8.63333	6.93333
	0	9.43333
	0	5.56667
	13.6333	11.7
LAGRKO-AAV-GR	22.5	32.5
	1.13333	15.5333
	2.5	34.1333
	0	15
	0	17.7667
	2.53333	54.1667
	12.7667	13.8667
	0	19.4333
	6.66667	8.06667
