# Supplementary material for: Glucocorticoid receptor-mediated amygdalar metaplasticity underlies adaptive modulation of fear memory by stress
Source: eLife. 2018 Jun 26;7:e34135. doi: 10.7554/eLife.34135 (PMC6019067; doi:10.7554/eLife.34135)
Supplement: Figure 5—source data 1. [file elife-34135-fig5-data1.xlsx]

## Sheet: Figure 5B
	1 min	2 min	3 min	4 min	5 min
Floxed GR	0	0	4.15	10.8	29.15
	0	0	3.35	0	9.15
	1.65	0	3.35	10	3.35
	0	0	26.65	26.65	20
	0	1.65	7.5	17.5	32.5
	0	0	0	1.65	10.85
	1.65	3.35	1.65	6.65	28.35
	0	0	15	25	36.65
	0	1.65	7.5	16.65	27.5
	0	0	6.65	7.5	15
LAGRKO	0	2.5	0	28.35	15.8
	0	2.5	15	15.85	28.3
	0	1.65	18.35	35.85	30.85
	0	0	0	0	4.15
	0	0	5.85	5	20
	0	0	0	5.85	3.35
	0	0	6.65	23.35	18.35
	0	0	10	23.35	36.65
	0	0	8.35	17.5	17.5
	0	0	3.3	5	13.35
	0	1.65	12.5	25	27.5
	0	1.65	9.15	5	10
	0	0	2.5	16.65	18.35
	0	7.5	10	18.35	10.8
	0	0	0	3.35	14.15
	0	4.15	3.35	16.65	35
RS1h-Floxed GR	0	0	7.5	52.5	29.15
	0	1.65	22.5	27.5	17.5
	1.65	10.8	39.15	66.65	29.15
	0	2.5	28.3	31.65	30.8
	9.15	17.5	39.15	39.15	35.85
	0	1.65	15	40	26.65
	0	0.85	19.15	30.85	46.7
	0	0	25.85	19.15	30.85
	0	0	3.35	0	3.3
	0	10	53.35	51.65	43.35
	0	3.35	25.8	30	33.35
RS1h-LAGRKO	3.35	6.65	16.65	16.65	28.35
	0	28.35	40	55	47.5
	0	1.65	15	29.15	39.2
	0	1.65	15	19.15	26.7
	0	1.65	30	15.85	31.65
	1.65	15	63.3	45.85	65
	6.65	35	68.35	66.65	49.15
	0	1.65	11.65	35.85	35.85
	0	0	9.2	34.2	30.85
	0	10	59.15	39.15	50.85

## Sheet: Figure 5C
Floxed GR	LAGRKO	RS1h-Floxed GR	RS1h-LAGRKO
48.84	69.18	41.66	53.02
15.52	42.36	68.84	68.16
48.52	42.18	78.34	86.8
36.18	23.02	67.68	42.32
57.5	59.02	64.66	73.5
24.02	13.34	51.5	68.16
38.02	27.56	47.68	71.16
58.82	15.86	34.16	66.34
53.38	63.7	47.84	61.52
51.16	18.18	82.66	74
	66.68	47.02
	56.34
	48.34
	36.5
	7.02
	82.52

## Sheet: Figure 5D
	Tone(-)	Tone(+)		Floxed GR	RS1h-Floxed GR		LAGRKO	RS1h-LAGRKO
Floxed GR	2.77	14.18		14.18	8.9		75.03	4.17
	2.5	15		15	18.63		25.57	70.27
	1.65	15.83		15.83	7.23		21.4	33.63
	4.73	37.5		37.5	8.07		15.3	12.8
	10.27	44.45		44.45	28.6		24.77	25.83
	0.83	11.37		11.37	14.17		8.93	22.5
	9.43	57.2		57.2	35		1.7	21.1
	20.57	50.02		50.02	5.57		9.2	0.57
	7.77	32.52		32.52	1.93		38.37	25.77
	1.1	29.98		29.98	11.93		13.07	40
LAGRKO	41.93	75.03			25.57		28.63
	7.53	25.57					28.6
	5.87	21.4					54.2
	0	15.3					8.37
	6.67	24.77					11.4
	1.7	8.93					38.37
	3.07	1.7
	1.7	9.2
	24.43	38.37
	0	13.07
	12.8	28.63
	6.97	28.6
	0.57	54.2
	2.27	8.37
	0	11.4
	15.03	38.37
RS1h-Floxed GR	0	8.9
	0	18.63
	0	7.23
	0	8.07
	1.4	28.6
	3.33	14.17
	2.5	35
	2.23	5.57
	0.57	1.93
	0	11.93
	2.23	25.57
RS1h-LAGRKO	0	4.17
	0	70.27
	0.57	33.63
	0	12.8
	18.6	25.83
	32.23	22.5
	3.33	21.1
	1.4	0.57
	0.57	25.77
	15	40
							グラフデータ
				不偏分散	標準偏差			Basal	RS0h	RS1h	RS24h
				269.856	16.4273		Floxed GR	30.805	20.646	15.0545	29.061	16.4273	18.5194	10.608	24.8509
				366.72	19.1499		LAGRKO	25.1819	19.78	25.664	27.0075	19.1499	17.3006	19.8515	10.4436
				342.968	18.5194
				299.312	17.3006
				112.53	10.608
				394.082	19.8515
				617.566	24.8509
				109.068	10.4436
				324.964	18.0267
				304.709	17.4559
				263.082	16.2198
				372.96	19.3122
				347.661	18.6457
				297.079	17.236
				318.05	17.8339
				平均平方	Ｆ値
				395.77	1.23251
				2.91246	0.00906998
				267.855	0.834156
				321.11
