# Supplementary material for: Glucocorticoid receptor-mediated amygdalar metaplasticity underlies adaptive modulation of fear memory by stress
Source: eLife. 2018 Jun 26;7:e34135. doi: 10.7554/eLife.34135 (PMC6019067; doi:10.7554/eLife.34135)
Supplement: Figure 6—source data 1. [file elife-34135-fig6-data1.xlsx]

## Sheet: Figure 6C-6E
	Floxed GR-LTP			LAGRKO-LTP			LAGRKO-LTD
	Test 1	Test 2		Test 1	Test 2		Test 1	Test 2
	33.5	60		85.3	75.3		48.7	42
	45.7	64.7		22.8	26.2		73.7	50.2
	60.8	66.8		42.7	74		81	53.8
	43.7	57.2		41.7	41.8		38.7	53.8
	44	38.5		88	65		82.2	42.7
	45.5	46.7		54.3	58		58.7	31.5
	35.2	36.5		84.7	69.3		79	54.5
	29.7	62.7		78.2	67.2		82.2	55.7
