# Supplementary material for: Glucocorticoid receptor-mediated amygdalar metaplasticity underlies adaptive modulation of fear memory by stress
Source: eLife. 2018 Jun 26;7:e34135. doi: 10.7554/eLife.34135 (PMC6019067; doi:10.7554/eLife.34135)
Supplement: Figure 6—source data 2. [file elife-34135-fig6-data2.xlsx]

## Sheet: Figure 6F, G
Floxed GR-LTP
	1 min	2 min	3 min	4 min	5 min	6 min	7 min	8 min	9 min	10 min	11min	12 min	13 min	14 min	15 min	16 min	17 min	18 min	19 min	20 min	21 min
Pre	0.990384	0.91469	0.984076	0.883149	0.984085	1.00931	0.977772	1.03454	0.971459	1.04085	1.14178	0.984085	1.01562	1.05348	0.939923	0.996692	1.09132	0.996692	1.03455	0.958848	0.996692
	0.724832	0.768153	0.759489	0.950083	0.993405	1.01361	0.883664	1.01361	0.961635	0.978957	0.978966	0.976074	1.08581	1.09447	1.07715	1.0656	1.0627	1.14356	1.06559	1.17244	1.23019
	0.976743	1.00585	0.970279	1.10288	1.00909	1.01879	1.06731	0.976743	1.00585	0.950869	1.07377	0.996153	0.967045	1.04466	0.976748	0.976748	0.944405	1.02849	0.976743	1.00585	0.924995
	0.935449	0.929335	0.955938	1.02105	0.947682	0.984366	1.03939	1.06996	1.01494	1.02105	1.0027	0.972133	0.941567	1.02716	1.00596	1.04585	1.01493	1.04551	1.06385	1.03328	0.927888
Post	0.876837	1.29318	0.857916	1.69059	1.91138	1.67798	1.40042	1.43826	1.58966	1.75367	1.70952	1.74738	1.842	1.55181	1.89245	1.71582	1.57075	1.76629	1.60228	1.77261	2.10064
	1.16956	1.12624	1.17821	1.1811	1.27351	1.27352	1.18688	1.23886	1.23597	1.22442	1.17821	1.22154	1.20132	1.16378	1.24752	1.18688	1.24463	1.23886	1.26196	1.16956	1.15223
	1.24898	1.31635	1.29048	1.30664	1.34525	1.37326	1.34221	1.28669	1.30988	1.29693	1.35839	1.35515	1.33898	1.26783	1.31311	1.2937	1.28077	1.38751	1.33899	1.31635	1.29048
	1.77216	1.55908	1.75474	1.71805	1.85256	1.75474	1.8709	1.85867	1.85256	1.82812	1.74288	1.81587	1.84645	1.88925	1.86479	1.89535	1.92593	1.92597	1.81774	1.85256	1.87701
LAGRKO-LTP
	1 min	2 min	3 min	4 min	5 min	6 min	7 min	8 min	9 min	10 min	11min	12 min	13 min	14 min	15 min	16 min	17 min	18 min	19 min	20 min	21 min
Pre	1.02079	1.06476	1.03336	1.07104	0.979961	0.989383	1.0365	0.948547	0.976815	0.92342	1.04277	0.967397	0.939129	1.01451	0.948552	0.948552	0.917143	0.998801	0.97996	1.0679	1.13072
	0.918523	0.912519	1.00258	1.00257	0.930534	0.966554	1.02058	1.0506	0.996576	1.00257	0.98456	0.954543	0.92453	1.00257	1.0626	1.10463	0.996567	1.02659	1.0446	1.01458	1.08061
	0.915608	1.00667	0.865929	0.950585	0.993931	1.01415	0.884132	1.01415	0.962143	0.979475	0.979484	0.97659	1.08638	0.979603	1.07772	1.06616	1.06326	1.0315	1.06615	1.01422	1.07216
	0.984762	1.05748	0.97849	0.982958	0.978499	1.00358	0.972222	1.02867	0.965945	1.03495	1.0017	0.978499	1.00986	1.0475	0.934588	0.991035	1.08513	0.991035	1.02867	0.953405	0.991035
Post	1.08989	1.1747	1.18726	1.23751	1.23437	1.19982	1.30347	1.21867	1.27206	1.25949	1.31918	1.31603	1.30033	1.23123	1.27521	1.25635	1.2438	1.34745	1.30033	1.25008	1.26265
	1.59091	1.53087	1.72299	1.68696	1.81904	1.72299	1.83705	1.82504	1.81904	1.79504	1.84905	1.78301	1.81304	1.85506	1.83105	1.86106	1.89108	1.83104	1.9271	1.81904	1.84305
	1.17017	1.18364	1.17884	1.29534	1.35466	1.27419	1.34135	1.23951	1.23662	1.22507	1.26328	1.22218	1.20195	1.32738	1.24818	1.24337	1.24529	1.23951	1.26263	1.31219	1.4159
	1.63179	1.60339	1.78226	1.681	1.66416	1.66845	1.561	1.4301	1.58064	1.74372	1.69981	1.73746	1.83155	1.543	1.88171	1.70608	1.56184	1.75626	1.59318	1.76255	1.53879
Floxed GR-LTD
	1 min	2 min	3 min	4 min	5 min	6 min	7 min	8 min	9 min	10 min	11min	12 min	13 min	14 min	15 min	16 min	17 min	18 min	19 min	20 min	21 min
Pre	0.981019	1.13924	0.993667	1.00633	1.10127	0.981014	1.05063	1.02532	0.968351	0.968356	0.949368	1.01265	0.993672	1.02531	0.987348	0.854427	0.993667	1.05696	0.981019	1.0443	0.886073
	1.05188	1.02252	0.999688	1.02089	1.01926	0.999688	1.00784	1.00295	1.02904	1.01111	1.01436	0.970337	0.978491	0.976861	0.958917	0.999692	0.96381	1.00132	0.986641	0.980118	1.00458
	0.982587	1.01162	1.03268	1.00934	0.967581	0.985019	0.975285	1.0215	1.01906	1.00691	0.953401	0.987451	0.972853	0.963134	1.0434	0.982587	0.960693	1.03852	1.00691	1.03852	1.04095
	0.984478	0.931719	0.978208	0.982675	1.0789	1.00329	0.971942	1.02837	0.965667	1.03465	1.03223	0.978217	1.00957	1.04719	0.934318	0.990749	1.08481	0.990749	1.02838	0.95313	0.990749
Post	0.708862	0.734175	0.765824	0.829115	0.822786	0.816453	0.854432	0.829119	0.886081	0.93671	0.803795	0.936706	0.955693	0.848102	0.892406	0.987343	0.949364	0.974689	0.810124	0.886073	0.924052
	0.71593	0.771381	0.712668	0.732234	0.774643	0.732241	0.742026	0.781166	0.733872	0.733865	0.7355	0.774643	0.766482	0.751808	0.782793	0.820306	0.769747	0.782797	0.852915	0.769747	0.85455
	0.729644	0.829357	0.758829	0.766126	0.802608	0.734504	0.756393	0.715047	0.807468	0.749101	0.727211	0.785579	0.734508	0.734508	0.710186	0.773418	0.734504	0.756393	0.729644	0.766126	0.792883
	0.646473	0.642113	0.759377	0.7772	0.729593	0.707411	0.72721	0.682711	0.646051	0.786023	0.625395	0.743976	0.727141	0.697887	0.741782	0.744179	0.679	0.675959	0.757146	0.683629	0.673827
LAGRKO-LTD
	1 min	2 min	3 min	4 min	5 min	6 min	7 min	8 min	9 min	10 min	11min	12 min	13 min	14 min	15 min	16 min	17 min	18 min	19 min	20 min	21 min
Pre	0.970172	1.02007	1.05887	1.11431	0.992343	1.04224	0.975716	1.02006	0.942448	1.03115	0.920273	0.925826	0.892554	0.975715	1.02006	0.903642	0.997886	0.992347	1.05332	1.10876	1.04224
	1.06585	1.05207	0.97397	0.941811	1.09341	1.1026	1.05666	1.1026	1.03828	0.960183	1.06585	0.987753	0.914242	1.01991	0.983154	0.955589	1.03369	0.918831	0.955589	0.92343	0.854513
	0.993261	1.039	0.970003	0.963363	1.06966	0.979973	1.00323	1.00987	0.903771	1.0125	0.983295	1.03313	1.02315	1.02316	1.04641	0.994292	1.00323	1.00853	0.963363	0.993824	0.983
	1.0043	1.03496	0.993108	1.00576	1.01774	0.980462	1.05004	1.02474	0.967806	0.967811	0.948834	1.01208	0.993113	1.02474	0.986792	0.978312	0.993108	0.952731	0.980467	1.04371	1.03937
Post	0.704064	0.809401	0.631997	0.748422	0.770594	0.84266	0.720699	0.809397	0.826032	0.837116	0.753959	0.826028	0.8094	0.759506	0.809404	0.814941	0.903642	0.826032	0.798313	0.909185	0.654176
	0.624805	0.620214	0.661561	0.693718	0.656971	0.638588	0.670747	0.698315	0.624808	0.698312	0.652373	0.707503	0.69372	0.753442	0.675341	0.629402	0.785601	0.730471	0.712094	0.606429	0.633994
	0.794918	0.678181	0.779753	0.759628	0.799044	0.884288	0.772468	0.816929	0.80032	0.738505	0.794918	0.678181	0.779753	0.71472	0.783519	0.77579	0.792101	0.768641	0.800325	0.783519	0.769146
	0.797591	0.733762	0.765393	0.828649	0.822323	0.815994	0.853951	0.828652	0.885583	0.881255	0.803342	0.832541	0.892972	0.847625	0.891904	0.895586	0.845192	0.836303	0.809668	0.807846	0.769112

## Sheet: Combined LTP
Floxed GR				LAGRKO
time(min)	Average	S.E.M		time(min)	Average	S.E.M
1	0.906852	0.0617868		1	0.95992	0.0258187
2	0.904507	0.0496515		2	1.01036	0.0350782
3	0.917446	0.0529645		3	0.970088	0.0364895
4	0.989289	0.0471822		4	1.00179	0.0254508
5	0.983566	0.0130264		5	0.970731	0.013843
6	1.00652	0.00763492		6	0.993417	0.0102913
7	0.992033	0.0406773		7	0.978358	0.0342528
8	1.02371	0.0195023		8	1.01049	0.0219647
9	0.988472	0.0129497		9	0.97537	0.00772216
10	0.997931	0.0203132		10	0.985103	0.023498
11	1.04931	0.036821		11	1.00213	0.0143574
12	0.982111	0.00530007		12	0.969257	0.00547074
13	1.00251	0.0317313		13	0.989975	0.0371464
14	1.05494	0.0142657		14	1.01104	0.0141453
15	0.999943	0.0290645		15	1.00587	0.0373578
16	1.02122	0.0207275		16	1.02759	0.0353627
17	1.02834	0.0321093		17	1.01552	0.0378172
18	1.05356	0.0316586		18	1.01198	0.0100289
19	1.03518	0.020741		19	1.02985	0.0183166
20	1.0426	0.0459254		20	1.01253	0.0233965
21	1.01994	0.0720157		21	1.06863	0.0289138
37	1.26688	0.186466		37	1.37069	0.140156
38	1.32371	0.0891539		38	1.37315	0.112983
39	1.27034	0.185659		39	1.46784	0.164877
40	1.4741	0.135483		40	1.4752	0.12112
41	1.59568	0.166374		41	1.51806	0.135128
42	1.51987	0.116313		42	1.46636	0.13375
43	1.4501	0.147328		43	1.51072	0.122697
44	1.45562	0.140912		44	1.42833	0.140532
45	1.49702	0.140879		45	1.47709	0.137694
46	1.52579	0.154524		46	1.50583	0.152682
47	1.49725	0.137374		47	1.53283	0.143233
48	1.53498	0.14566		48	1.51467	0.143368
49	1.55719	0.16809		49	1.53672	0.166139
50	1.46817	0.162556		50	1.48917	0.138289
51	1.57947	0.173327		51	1.55904	0.172071
52	1.52294	0.168667		52	1.51672	0.157305
53	1.50552	0.158002		53	1.4855	0.1545
54	1.57965	0.160164		54	1.54357	0.146854
55	1.50524	0.127114		55	1.52081	0.154266
56	1.52777	0.167943		56	1.53597	0.148121
57	1.60509	0.227956		57	1.51509	0.123046

## Sheet: Combined LTD
Floxed GR				LAGRKO
time(min)	Average	S.E.M		time(min)	Average	S.E.M
1	0.99999	0.0173105		1	1.0084	0.0204283
2	1.02628	0.0427492		2	1.03652	0.00658906
3	1.00106	0.0114706		3	0.998987	0.0205877
4	1.00481	0.00801698		4	1.00631	0.0383711
5	1.04175	0.0301792		5	1.04329	0.0231956
6	0.992254	0.00544556		6	1.02632	0.0293309
7	1.00143	0.0182921		7	1.02141	0.0193241
8	1.01953	0.00570446		8	1.03932	0.0213218
9	0.995531	0.0166018		9	0.963078	0.0283156
10	1.00525	0.013731		10	0.99291	0.0171921
11	0.987342	0.0210942		11	0.979564	0.0315168
12	0.987165	0.009188		12	0.989698	0.0232216
13	0.988646	0.00824326		13	0.955766	0.0311661
14	1.00313	0.0198399		14	1.01088	0.0117643
15	0.980995	0.0234525		15	1.0091	0.0149521
16	0.956864	0.0343237		16	0.957959	0.0197702
17	1.00075	0.0289912		17	1.00698	0.00914062
18	1.02189	0.0155443		18	0.96811	0.0201786
19	1.00074	0.0107609		19	0.988186	0.0223259
20	1.00402	0.022312		20	1.01743	0.0391851
21	0.980589	0.0332364		21	0.979781	0.0439264
37	0.700227	0.01843		37	0.730345	0.0413532
38	0.744257	0.0392777		38	0.710389	0.0403304
39	0.749175	0.012272		39	0.709676	0.0369279
40	0.776169	0.0200738		40	0.757604	0.0277147
41	0.782407	0.0201828		41	0.762233	0.0366469
42	0.747653	0.0237403		42	0.795382	0.0541208
43	0.770015	0.0287624		43	0.754466	0.0391264
44	0.752011	0.032869		44	0.788323	0.0302632
45	0.768368	0.0512646		45	0.784186	0.0560462
46	0.801425	0.0464053		46	0.788797	0.0424265
47	0.722975	0.0367747		47	0.751148	0.0346463
48	0.810226	0.0430695		48	0.761063	0.0398619
49	0.795956	0.0539259		49	0.793961	0.0411215
50	0.758076	0.0320445		50	0.768823	0.0280778
51	0.781792	0.039754		51	0.790042	0.0446745
52	0.831312	0.054322		52	0.77893	0.0557329
53	0.783154	0.0584667		53	0.831634	0.0274633
54	0.79746	0.0632945		54	0.790362	0.0249026
55	0.787457	0.0274767		55	0.7801	0.0228031
56	0.776394	0.0416177		56	0.776745	0.0629559
57	0.811328	0.0530892		57	0.706607	0.0363315
